# Supplementary material for: Challenges in Analyzing the Biological Effects of Resveratrol
Source: Nutrients. 2016 Jun 9;8(6):353. doi: 10.3390/nu8060353 (PMC4924194; doi:10.3390/nu8060353)
Supplement: Supplementary file 1 [file nutrients-08-00353-s001.zip]

Archive with 3 entries (3 files):
- nutrients-126957 Suppl Table 01-02 -final.docx
- nutrients-126957 Suppl Table 05-final.docx
- nutrients-126957  Suppl Table 03-04 -final.docx
